# Supplementary material for: Influence of medical educational background on the diagnostic quality of ChatGPT‐4 responses in internal medicine: A pilot study
Source: Eur J Clin Invest. 2025 Sep 8;55(11):e70113. doi: 10.1111/eci.70113 (PMC12517243; doi:10.1111/eci.70113)
Supplement: Supplementary file 1 — Appendix S1. [file ECI-55-e70113-s002.xlsx]

## Sheet: SCORING SYSTEM
	Subject_ID	Group	Clinical Case	D_Ranking	D_S&I_Accuracy	Completeness	Clarity	Appropriately_Terminology		Total			D_Ranking	D_S&I_Accuracy	Completeness	Clarity	Appropriately_Terminology
	AI_1		1										0	0	0	0	0
			2										2	3	1	1	1
			3										5	5	3	3	3
			4										7		5	5	5
			5										10
	AI_2		1
			2
			3
			4
			5
	AI_3		1
			2
			3
			4
			5
	AI_4		1
			2
			3
			4
			5
	AI_5		1
			2
			3
			4
			5
	AI_6		1
			2
			3
			4
			5
	AI_7		1
			2
			3
			4
			5
	AI_8		1
			2
			3
			4
			5
	AI_9		1
			2
			3
			4
			5
	AI_10		1
			2
			3
			4
			5
	AI_11		1
			2
			3
			4
			5
	AI_12		1
			2
			3
			4
			5
	AI_13		1
			2
			3
			4
			5
	AI_14		1
			2
			3
			4
			5
	AI_15		1
			2
			3
			4
			5

## Sheet: GUIDE
Subject_ID: Participant assigned code
Group: to hide
Students: 1
Residents: 2
Specialist: 3
D_Ranking: Diagnostic Ranking
To assess the medical correctness and relevance of GPT-4’s diagnoses.
Correct diagnosis is not mentioned: 0 Points.
Correct diagnosis is mentioned but not within the top three hypotheses: 2 Points.
Correct diagnosis is within the top three hypotheses: 5 Points.
Correct diagnosis is the second hypothesis: 7 Points.
Correct diagnosis is the first hypothesis: 10 Points.
D_S&I_Accuracy: Diagnostic Strategy and Investigation Proposal Accuracy
To evaluate the logical sequence and medical appropriateness of the investigative strategy suggested by GPT-4.
Minimal or no investigation strategy mentioned: 0 Points.
Partial strategy with some clinical relevance: 3 Points.
Comprehensive and clinically appropriate strategy: 5 Points
Completeness
To measure how fully GPT-4 covers the aspects of the clinical case presented.
Ignores significant portions of the case: 0 Points.
Addresses only a superficial overview or less than half of the key aspects: 1 Point.
Covers most aspects but misses 1-2 key points: 3 Points.
Addresses all key aspects of the case: 5 Points.
Clarity: Clarity and Understandability
To evaluate the clarity and accessibility of GPT-4’s communication.
Very unclear or confusing: 0 Points.
Difficult to understand or follow: 1 Point.
Generally clear with minor ambiguities: 3 Points.
Highly clear and easy to understand: 5 Points.
Appropriately_Terminology: Appropriate Use of Medical Terminology
To assess the accuracy and appropriateness of medical terminology used by GPT-4.
Gross inaccuracies or misuse: 0 Points.
Frequent errors or inappropriate use: 1 Point.
Minor inaccuracies or imprecisions: 3 Points.
Correct and precise use of terminology: 5 Points.
